# Supplementary material for: Mammalian Collection on Noah's Ark: The Effects of Beauty, Brain and Body Size
Source: PLoS One. 2013 May 15;8(5):e63110. doi: 10.1371/journal.pone.0063110 (PMC3654911; doi:10.1371/journal.pone.0063110)
Supplement: Appendix S1 — The dataset used for statistical analyses, sorted by attractiveness from the most attractive family to the least attractive one. (See under the Materials and methods section for the definition of the variables.) (XLS) [file pone.0063110.s001.xls]

## Sheet: List1
Frynta, D. et al. 2012. Mammalian collection on Noah’s Ark: the effects of beauty, brain and body size.
Appendix 1. The dataset used for statistical analyses, sorted by attractiveness from the most attractive family to the least attractive one. *See under the Materials and methods section for the definition of the variables.
	The dependent variables*						The explanatory variables*			Species included in each of the sets
Family	Number of species in WZC	Number of extant species	Proportion of zoo species	Mean population size	Number of zoos	Number of conspecifics per zoo	Brain size (EQ)	Attractiveness	Body size	Picture set A	Picture set B	Picture set C	Picture set D (photos)
Ailuridae	1	1	1	23.9792	5.23644	1.65081	0.806337	0.146164	8.41183	Ailurus fulgens	Ailurus fulgens	Ailurus fulgens	Ailurus fulgens
Felidae	31	39	0.794872	15.3554	4.4766	1.77305	0.405814	0.184306	9.60994	Leptailurus serval	Neofelis nebulosa	Panthera onca	Caracal caracal
Phascolarctidae	1	1	1	20.1246	3.63759	2.65362	-0.792685	0.206402	9.15905	Phascolarctos cinereus	Phascolarctos cinereus	Phascolarctos cinereus	Phascolarctos cinereus
Ursidae	8	8	1	15.2395	4.28186	1.67765	0.516183	0.234473	12.1713	Tremarctos ornatus	Ursus arctos	Melursus ursinus	Ailuropoda melanoleuca
Giraffidae	2	2	1	24.6643	5.09681	1.92962	0.326646	0.235434	13.2299	Okapia johnstoni	Giraffa camelopardalis	Okapia johnstoni	Giraffa camelopardalis
Elephantidae	3	3	1	15.0008	4.41884	1.55535	1.02975	0.27055	15.2853	Loxodonta africana	Elephas maximus	Loxodonta cyclotis	Loxodonta africana
Equidae	7	7	1	17.5918	4.47408	2.14696	0.442074	0.286796	12.6524	Equus caballus	Equus grevyi	Equus kiang	Equus zebra
Macropodidae	27	61	0.442623	9.7364	3.31351	2.52662	-0.127473	0.336729	9.14558	Dendrolagus bennettianus	Wallabia bicolor	Macropus irma	Petrogale xanthopus
Mephitidae	7	12	0.583333	3.47932	2.64921	1.36752	-0.021365	0.346732	7.30111	Mephitis macroura	Spilogale putorius	Conepatus leuconotus	Spilogale gracilis
Cervidae	34	50	0.68	16.0383	3.58841	2.5386	0.542773	0.354322	10.7988	Dama dama	Cervus elaphus	Axis axis	Rangifer tarandus
Antilocapridae	1	1	1	11.1803	3.29584	2.03446	0.858076	0.370115	10.878	Antilocapra americana	Antilocapra americana	Antilocapra americana	Antilocapra americana
Sciuridae	65	278	0.233813	4.74455	2.06394	2.03837	0.262374	0.372664	5.44828	Ammospermophilus harrisii	Cynomys ludovicianus	Protoxerus stangeri	Spermophilus columbianus
Leporidae	12	60	0.2	2.83515	1.0116	1.53329	-0.173814	0.375132	7.85155	Nesolagus timminsi	Oryctolagus cuniculus	Lepus americanus	Sylvilagus obscurus
Camelidae	4	4	1	21.2071	4.66344	2.01587	0.419734	0.392709	12.1632	Camelus dromedarius	Camelus bactrianus	Vicugna vicugna	Lama glama
Cheirogaleidae	5	22	0.227273	6.24222	2.19722	2.73276	0.246865	0.396142	5.17988	Cheirogaleus major	Allocebus trichotis	Phaner furcifer	Microcebus sp.
Petauridae	5	11	0.454545	8.40413	3.15274	1.96995	0.171444	0.399207	5.42748	Gymnobelideus leadbeateri	Dactylopsila trivirgata	Petaurus australis	Petaurus norfolcensis
Myrmecobiidae	1	1	1	7	0	7	-0.107107	0.406268	6.02828	Myrmecobius fasciatus	Myrmecobius fasciatus	Myrmecobius fasciatus	Myrmecobius fasciatus
Ochotonidae	0	30	0				-0.0937988	0.4067	5.57025	Ochotona hyperborea	Ochotona pusilla	Ochotona rutila	Ochotona alpina
Hippopotamidae	2	2	1	18.2625	4.69592	1.64575	-0.252021	0.414524	13.5528	Hexaprotodon liberiensis	Hippopotamus amphibius	Hippopotamus amphibius	Hexaprotodon liberiensis
Bovidae	104	139	0.748201	13.6998	3.31454	2.64456	0.290144	0.417488	11.2394	Damaliscus pygargus	Budorcas taxicolor	Capra pyrenaica	Tragelaphus eurycerus
Phocidae	11	18	0.611111	3.61435	2.43042	1.40379	0.316736	0.418373	12.364	Phoca vitulina	Cystophora cristata	Halichoerus grypus	Pagophilus cancrivorus
Dipodidae	5	51	0.0980392	3.90795	1.335	1.61516	0.356977	0.420938	3.61307	Allactaga tetradactyla	Dipus sagitta	Euchoreutes naso	Jaculus orientalis
Lorisidae	6	9	0.666667	7.1731	2.99573	1.65831	0.430155	0.421078	5.65481	Nycticebus coucang	Pseudopotto martini	Nycticebus bengalensis	Arctocebus calabarensis
Canidae	29	35	0.828571	9.34718	3.5671	1.87339	0.625495	0.422085	8.90526	Otocyon megalotis	Lycaon pictus	Nyctereutes procyonoides	Canis aureus
Tarsiidae	2	7	0.285714	1.91421	0.405465	1.41144	0.59468	0.422629	4.80811	Tarsius tarsier	Tarsius syrichta	Tarsius dentatus	Tarsius syrichta
Pedetidae	2	2	1	3.90741	2.3979	1.50095	0.15522	0.426058	8.16052	Pedetes capensis	Pedetes capensis	Pedetes capensis	Pedetes capensis
Lemuridae	17	19	0.894737	13.3083	4.16164	1.8147	0.584252	0.436671	7.9235	Eulemur coronatus	Lemur catta	Varecia variegata	Hapalemur griseus
Rhinocerotidae	4	5	0.8	13.1357	4.17823	1.61231	-0.435727	0.442668	14.3312	Diceros bicornis	Ceratotherium simum	Dicerorhinus sumatrensis	Rhinoceros unicornis
Odontoceti	12	71	0.169014	4.14324	1.29928	1.63676	1.32869	0.447991	12.4911	Ziphiidae: Mesoplodon densirostris	Monodontidae: Monodon monoceros	Delphinidae: Lagenorhynchus obscurus	Phocaenidae: Neophocaena phocaenoides
Galagidae	5	19	0.263158	6.06281	2.43361	1.61102	0.440344	0.448101	5.51235	Galago senegalensis	Euoticus pallidus	Galago moholi	Otolemur crassicaudatus
Nandiniidae	1	1	1	1.41421	0.693147	1	-0.0656284	0.450519	8.11672	Nandinia binotata	Nandinia binotata	Nandinia binotata	Nandinia binotata
Castoridae	2	2	1	9.13316	3.46574	1.60607	-0.453396	0.450574	9.82553	Castor canadensis	Castor fiber	Castor fiber	Castor canadensis
Eupleridae	3	8	0.375	5.48349	2.87168	1.43664	0.370425	0.452279	7.27848	Eupleres goudotii	Cryptoprocta ferox	Fossa fossana	Galidia elegans
Mustelidae	42	58	0.724138	6.43036	2.8485	1.66796	0.453981	0.452865	7.96587	Eira barbara	Lontra longicaudis	Neovison vison	Mustela putorius
Vombatidae	2	3	0.666667	5.78776	2.56495	1.54256	-0.169572	0.453487	10.1398	Lasiorhinus latifrons	Vombatus ursinus	Lasiorhinus kreftii	Vombatus ursinus
Myrmecophagidae	3	3	1	9.23881	3.90533	1.36839	0.164884	0.455889	9.02711	Tamandua tetradactyla	Myrmecophaga tridactyla	Tamandua mexicana	Myrmecophaga tridactyla
Caviidae	8	17	0.470588	12.6083	3.91701	2.38985	-0.248002	0.463305	7.31578	Microcavia australis	Galea musteloides	Hydrochoerus hydrochaeris	Dolichotis patagonum
Procyonidae	9	14	0.642857	11.7396	4.04305	1.60323	0.693335	0.464951	7.2189	Potos flavus	Procyon lotor	Bassaricyon gabii	Nasua narica
Calomyscidae	2	8	0.25	6.30933	1.25276	2.91967	0.14952	0.46799	3.11352	Calomyscus mystax	Calomyscus bailwardi	Calomyscus bailwardi	Calomyscus mystax
Gliridae	8	28	0.285714	6.12377	1.55814	2.80809	0.188922	0.469846	3.44106	Dryomys nitedula	Eliomys quercinus	Glis glis	Graphiurus kelleni
Indriidae	3	11	0.272727	4.02803	1.67398	1.57253	0.229003	0.471159	8.09225	Propithecus diadema	Propithecus verreauxi	Indri indri	Avahi laniger
Acrobatidae	1	2	0.5	24.0416	2.89037	5.13995	-0.126859	0.474503	3.19846	Acrobates pygmaeus	Acrobates pygmaeus	Distoechurus pennatus	Distochoerus pennatus
Moschidae	2	7	0.285714	4.71307	1.25276	1.76225	0.290144	0.476466	9.43348	Moschus berezovskii	Moschus fuscus	Moschus chrysogaster	Moschus moschiferus
Burramyidae	1	5	0.2	9.38083	0	9.38083	-0.0349392	0.47728	3.41268	Cercartetus nanus	Burramys parvus	Cercartetus lepidus	Cercartetus nanus
Anomaluridae	0	7	0				0.15522	0.481361	4.81482	Anomalurus pelii	Zenkerella insignis	Idiurus macrotis	Idiurus zenkeri
Cebidae	37	56	0.660714	12.8768	3.85702	1.95254	1.03005	0.484257	6.34181	Leontopithecus chrysomelas	Callithrix argentata	Saimiri vanzolinii	Sanguinus imperator
Ctenodactylidae	1	5	0.2	7.28011	1.79176	2.67208	-0.0266024	0.493168	5.30149	Pectinator spekei	Ctenodactylus vali	Felovia vae	Massoutiera mzabi
Hylobatidae	13	14	0.928571	8.66294	3.56192	1.75774	1.25714	0.497845	8.73949	Hylobates pileatus	Nomascus hainanus	Hylobates agilis	Symphalangus syndactylus
Octodontidae	2	13	0.153846	13.7187	3.66356	2.2487	0.192557	0.499603	4.24439	Tympanoctomys barrerae	Aconaemys fuscus	Octodontomys gliroides	Octodon degu
Phalangeridae	4	27	0.148148	4.67226	1.981	1.82024	-0.319182	0.506386	8.04943	Strigocuscus celebensis	Phalanger gymnotis	Trichosurus vulpecula	Spilocuscus maculatus
Lepilemuridae	0	8	0				-0.0765695	0.513102	6.55108	Lepilemur edwardsi	Lepilemur microdon	Lepilemur mustelinus	Lepilemur sahamalazensis
Dinomyidae	1	1	1	4.69042	1.60944	1.9584	-0.576436	0.514086	9.43348	Dinomys branickii	Dinomys branickii	Dinomys branickii	Dinomys branickii
Hominidae	6	6	1	16.5516	4.28359	2.25114	1.06244	0.514137	11.2797	Pan troglodytes	Pan paniscus	Pongo pygmaeus	Gorilla gorilla
Aotidae	5	8	0.625	5.24754	2.45101	1.47781	0.813053	0.516753	6.68461	Aotus lemurinus	Aotus trivirgatus	Aotus vociferans	Aotus trivirgatus
Microbiotheriidae	0	1	0				0.17694	0.521656	3.3673	Dromiciops gliroides	Dromiciops gliroides	Dromiciops gliroides	Dromiciops gliroides
Herpestidae	15	33	0.454545	9.23575	3.50856	1.82487	0.346351	0.52283	7.25789	Mungos mungo	Herpestes javanicus	Bdeogale nigripes	Cynictis penicillata
Atelidae	19	24	0.791667	6.04829	2.71155	1.86298	1.02416	0.522973	8.92302	Ateles geoffroyi	Alouatta seniculus	Oreonax flavicauda	Lagothrix lagotricha
Chinchillidae	3	6	0.5	9.38346	3.97029	1.8179	-0.0258761	0.525511	7.53073	Lagidium peruanum	Lagostomus maximus	Chinchilla lanigera	Lagostomus maximus
Dasyuridae	15	69	0.217391	4.93916	1.05315	3.01912	-0.292223	0.525525	3.80283	Dasyurus geoffroii	Sminthopsis longicaudata	Anterchinus bellus	Phascogale tapoatafa
Tragulidae	6	8	0.75	6.27031	2.21557	2.27012	-0.0784704	0.528415	8.42214	Hyemoschus aquaticus	Moschiola meminna	Tragulus napu	Tragulus javanicus
Tachyglossidae	3	4	0.75	4.07072	2.30259	1.37314	-0.152888	0.533877	8.80847	Tachyglossus aculeatus	Zaglossus bartoni	Tachyglossus aculeatus	Tachyglossus aculeatus
Megachiroptera	26	182	0.142857	9.75935	2.42548	2.88404	0.0984255	0.541274	4.51929	Pteropodidae: Macroglossus minimus	Pteropodidae: Nyctimene robinsoni	Pteropodidae: Eonycteris spelaea	Pteropodidae: Roussettus egyptiacus
Mysticeti	0	13	0				-0.482846	0.542861	17.3664	Balaenidae: Eubalaena glacialis	Eschrichtiidae: Eschrichtius robustus	Balaenopteridae: Balaenoptera physalus	Balaenopteridae: Megaptera novaeangliae
Viverridae	18	35	0.514286	4.41335	2.41293	1.45963	0.28027	0.546284	7.45644	Arctogalidia trivirgata	Cynogale bennettii	Arctictis binturong	Viverra tangalunga
Procaviidae	3	4	0.75	11.2313	3.3322	2.22944	0.28019	0.550289	8.05699	Dendrohyrax dorsalis	Procavia capensis	Heterohyrax brucei	Dendrohyrax arboreus
Erinaceidae	9	24	0.375	5.35023	3.03388	1.4616	-0.496938	0.550858	5.04648	Podogymnura truei	Paraechinus aethiopicus	Echinosorex gymnura	Erinaceus europeus
Otariidae	9	15	0.6	7.61509	3.07577	1.87466	0.480165	0.550968	12.2985	Arctocephalus gazella	Callorhinus ursinus	Zalophus californianus	Otaria flavescens
Manidae	4	8	0.5	2.65606	0.223144	2.20671	-0.579081	0.552486	9.78414	Manis crassicaudata	Manis gigantea	Manis pentadactyla	Manis temminckii
Tayassuidae	3	3	1	14.5848	3.54578	2.46562	0.398434	0.553012	10.3059	Catagonus wagneri	Pecari tajacu	Pecari tajacu	Tayasssu pecari
Hystricidae	8	11	0.727273	9.01211	3.55535	1.72879	0.0029353	0.553027	9.21092	Trichys fasciculata	Atherurus macrourus	Hystrix brachyura	Atherurus africanus
Ornithorhynchidae	1	1	1	3.74166	1.38629	1.81948	0.0322123	0.558645	7.1309	Ornithorhynchus anatinus	Ornithorhynchus anatinus	Ornithorhynchus anatinus	Ornithorhynchus anatinus
Macroscelididae	4	15	0.266667	5.81858	2.16905	1.96375	0.0266217	0.559393	4.31793	Elephantulus rozeti	Petrodromus tetradactylus	Rhynchocyon cirnei	Macroscelides proboscideus
Muridae	64	715	0.0895105	7.11986	1.75462	3.16078	0.206526	0.560511	4.01464	Acomys cahirinus	Lophuromys chrysopus	Rhynchomys soricoides	Apodemus agrarius
Nesomyidae	5	61	0.0819672	4.62494	2.12823	1.60468	-0.0413568	0.564377	3.89147	Petromyscus collinus	Mystromys albicaudatus	Cricetomys gambianus	Hypogeomys antimena
Trichechidae	1	3	0.333333	7.87401	2.83321	1.82534	-0.486655	0.566927	12.8992	Trichechus inunguis	Trichechus senegalensis	Trichechus manatus	Trichechus manatus
Cuniculidae	2	2	1	6.07419	2.07944	1.87809	0.286607	0.567366	9.12151	Cuniculus paca	Cuniculus taczanowskii	Cuniculus paca	Cuniculus paca
Tapiridae	4	4	1	10.9567	4.04743	1.55351	-0.38821	0.568924	12.3673	Tapirus terrestris	Tapirus pinchaque	Tapirus indicus	Tapirus bairdii
Daubentoniidae	1	1	1	7.48331	2.3979	2.02951	0.976013	0.57429	7.82405	Daubentonia madagascariensis	Daubentonia madagascariensis	Daubentonia madagascariensis	Daubentonia madagaskariensis
Odobenidae	1	1	1	5.19615	2.07944	1.77677	0.462339	0.576128	13.8643	Odobenus rosmarus	Odobenus rosmarus	Odobenus rosmarus	Odobenus rosmarus
Petromuridae	0	1	0				0.159221	0.5818	5.29832	Petromus typicus	Petromus typicus	Petromus typicus	Petromus typicus
Cricetidae	38	667	0.0569715	4.96911	1.14991	2.68142	0.216456	0.582175	3.95893	Blarinomys breviceps	Microtus arvalis	Eothenomys cachinus	Lemmus lemmus
Didelphidae	10	86	0.116279	3.9907	2.45101	2.08236	-0.246237	0.58227	4.95372	Chironectes minimus	Glironia venusta	Caluromys derbianus	Didelphis virginiana
Tarsipedidae	0	1	0				-0.0622294	0.58611	2.44235	Tarsipes rostratus	Tarsipes rostratus	Tarsipes rostratus	Tarsipes rostratus
Heteromyidae	4	60	0.0666667	4.0404	1.65823	2.00909	0.0823489	0.587196	3.8547	Heteromys desmarestianus	Chaetodipus hispidus	Dipodomys elephantinus	Chaetodipus baileyi
Dugongidae	0	1	0				-0.288429	0.587381	12.5947	Dugong dugon	Dugong dugon	Dugong dugon	Dugong dugon
Potoroidae	5	8	0.625	5.88659	2.59525	2.05978	0.0320195	0.589973	7.39756	Bettongia penicillata	Potorous tridactylus	Bettongia tropica	Aepyprymnus rufescens
Tupaiidae	2	19	0.105263	10.2225	3.52636	1.66869	0.238144	0.590556	5.15901	Dendrogale melanura	Anathana ellioti	Urogale benettii	Tupaia belangeri
Thylacomyidae	1	1	1	5	2.30259	2.70871	-0.676798	0.595222	7.34601	Macrotis lagotis	Macrotis lagotis	Macrotis lagotis	Macrotis lagotis
Dasyproctidae	8	13	0.615385	8.56017	3.157	1.81609	0.287224	0.601712	7.67519	Dasyprocta ruatanica	Myoprocta acouchy	Dasyprocta mexicana	Dasyprocta leporina
Pseudocheiridae	3	17	0.176471	3.22008	1.54045	1.38196	-0.368327	0.603158	6.93352	Hemibelideus lemuroides	Petropseudes dahli	Pseudochirulus cinereus	Pseudocheirus peregrinus
Capromyidae	1	13	0.0769231	5.62917	2.56495	2.21441	-0.311306	0.604345	5.17406	Mysateles prehensilis	Geocapromys brownii	Capromys pilorides	Capromys pilorides
Bradypodidae	1	4	0.25	1.73205	0.693147	1.20711	-0.0933789	0.60723	8.34877	Bradypus torquatus	Bradypus pygmaeus	Bradypus variegatus	Bradypus tridactylus
Microchiroptera	27	929	0.0290635	10.0088	1.83996	3.02177	-0.405825	0.608769	2.89506	Megadermatidae: Macroderma gigas	Nycteridae: Nycteris tragata	Natalidae: Natalus stramineus	Vespertilionidae: Plecotus auritus
Cercopithecidae	80	132	0.606061	8.47397	2.842	2.08699	1.06733	0.612475	9.0844	Procolobus verus	Cercocebus atys	Papio ursinus	Cercopithecus neglectus
Hyaenidae	4	4	1	8.22041	3.44999	1.49896	0.288321	0.613897	10.3493	Proteles cristata	Hyaena brunnea	Hyaena hyaena	Crocuta crocuta
Platacanthomyidae	0	2	0				0.0825846	0.618763	3.60393	Platacanthomys lasiurus	Platacanthomys lasiurus	Typhlomys cinereus	Platacanthomys lasiurus
Ptilocercidae	0	1	0				0.238144	0.625507	3.7495	Ptilocercus lowii	Ptilocercus lowii	Ptilocercus lowii	Ptilocercus lowii
Echimyidae	0	84	0				-0.105575	0.627975	5.56416	Trichomys apereoides	Echimys chrysurus	Carterodon sulcidens	Proechimys cuvieri
Abrocomidae	0	9	0				0.192557	0.629981	5.58161	Abrocoma boliviensis	Abrocoma cinerea	Abrocoma bennettii	Abrocoma benettii
Aplodontiidae	0	1	0				0.11547	0.635484	6.69208	Aplodontia rufa	Aplodontia rufa	Aplodontia rufa	Aplodontia rufa
Erethizontidae	5	16	0.3125	6.44646	3.45947	1.53875	-0.132259	0.63627	6.81961	Sphiggurus insidiosus	Chaetomys subspinosus	Erethizon dorsatum	Coendou prehensilis
Hypsiprymnodontidae	0	1	0				-0.0477268	0.640071	6.23147	Hypsiprymnodon moschatus	Hypsiprymnodon moschatus	Hypsiprymnodon moschatus	Hypsiprymnodon moschatus
Orycteropodidae	1	1	1	8.48528	3.4012	1.50558	-0.214991	0.645522	11.1563	Orycteropus afer	Orycteropus afer	Orycteropus afer	Orycteropus afer
Myocastoridae	1	1	1	20.4206	3.43399	3.12601	-0.19983	0.650849	8.92266	Myocastor coypus	Myocastor coypus	Myocastor coypus	Myocastor coypus
Pitheciidae	10	40	0.25	5.21477	2.76632	1.75923	1.0034	0.654246	8.14691	Callicebus stephennashi	Pithecia pithecia	Chiropotes albinasus	Cacajao calvus
Peramelidae	5	17	0.294118	4.50318	0.955511	2.36427	-0.547192	0.667594	7.01744	Isoodon obesulus	Echymipera kalubu	Peroryctes raffrayana	Perameles bougainville
Suidae	11	19	0.578947	10.5243	3.50474	1.87523	-0.209251	0.67538	11.841	Babyrousa barbyrussa	Hylochoerus meinertzhageni	Phacochoerus aethiotopicus	Potamochoerus porcus
Cynocephalidae	1	2	0.5	1	0	1	0.55889	0.680783	7.22621	Cynocephalus volans	Galeopterus variegates	Cynocephalus volans	Cynocephalus volans
Megalonychidae	2	2	1	14.2232	4.56435	1.38537	0.13424	0.694617	8.74034	Choloepus hoffmanni	Choloepus hoffmanni	Choloepus didactylus	Choloepus didactylus
Cyclopedidae	1	1	1	1	0	1	0.74208	0.702865	5.5835	Cyclopes didactylus	Cyclopes didactylus	Cyclopes didactylus	Cyclopes didactylus
Soricidae	9	374	0.0240642	3.67028	0.367725	3.07985	-0.581567	0.714547	3.01561	Scutisorex somereni	Crocidura orientalis	Sorex araneus	Blarina brevicauda
Tenrecidae	5	30	0.166667	8.74864	3.06339	2.1805	-0.664598	0.7257	4.02692	Geogale aurita	Microgale dobsoni	Tenrec ecaudatus	Echinops telfairi
Thryonomyidae	0	2	0				0.159221	0.726116	8.6125	Thryonomys gregorianus	Thryonomys gregorianus	Thryonomys swinderianus	Thryonomys swinderianus
Dasypodidae	8	21	0.380952	6.31425	3.18325	1.41103	-0.251269	0.736035	7.95591	Cabassous tatouay	Chlamyphorus truncatus	Chaetophractus vellerosus	Tolypeutes matacus
Geomyidae	1	40	0.025	1	0	1	-0.735143	0.743645	5.72519	Thomomys bottae	Zygogeomys trichopus	Cratogeomys castanops	Geomys sp.
Ctenomyidae	0	60	0				-0.320169	0.799156	5.87212	Ctenomys rionegrensis	Ctenomys pearsoni	Ctenomys sociabilis	Ctenomys
Talpidae	4	39	0.102564	2.05902	0.223144	1.7035	0.0264347	0.811769	3.51775	Condylura cristata	Talpa europaea	Mogera insularis	Scalophus aquaticus
Solenodontidae	0	2	0				-0.539313	0.825895	7.20786	Solenodon cubanus	Solenodon paradoxus	Solenodon cubanus	Solenodon paradoxus
Caenolestidae	0	6	0				0.0607137	0.835139	3.28426	Caenolestes fuliginosus	Rhyncholestes raphanurus	Lestoros inca	Caenolestes caniventer
Spalacidae	3	36	0.0833333	1.4714	0.287682	1.27614	-0.242594	0.841736	6.18614	Myospalax myospalax	Spalax microphthalmus	Rhizomys sumatrensis	Spalax sp.
Chrysochloridae	0	21	0				-0.248611	0.887915	3.87675	Amblysomus hottentotus	Chrysochloris stuhlmanni	Chrysospalax trevelyani	Cryptochloris asiatica
Bathyergidae	4	16	0.25	14.6232	2.69124	3.57918	-0.31917	1.04576	5.48145	Heterocephalus glaber	Cryptomys damarensis	Cryptomys hottentotus	Cryptomys mechowi
Notoryctidae	0	2	0				-0.483901	1.07633	3.975	Notoryctes typhlops	Notoryctes caurinus	Notoryctes typhlops	Notoryctes caurinus
